# Supplementary material for: IL-5 signaling in asthmatic derived fibroblasts exacerbates airway remodeling through ECM dysregulation and apoptosis resistance
Source: Respir Res. 2025 Nov 4;26:307. doi: 10.1186/s12931-025-03371-x (PMC12584347; doi:10.1186/s12931-025-03371-x)
Supplement: Supplementary file 2 — Supplementary Material 2 [file 12931_2025_3371_MOESM2_ESM.xlsx]

## Sheet: Supp. Table 1
Supplementary Table 1. Summary of the clinical characteristics of the subject involved
Clinical characteristics	Healthy individuals (n=3)	Asthmatic patients (n=3)
Mean Age (Years), (SD, Range)	58 (10.6, 25)	43 (1.6, 27)
Gender (M%: F%)	2 days, 19:33:00	33:67
Ethnicity, Caucasian	1	1
BMI (Kg/m2) Mean (SD, range)	39.9 (1.6, 4)	39.9 (4.7, 10)
Vails cataloge+ batch number	CC-2512 - 21TL076039	00194912- 0000188312
	CC-2512 - 21TL033437	00194912 - 0000206161
	CC-2512 - 21TL088250	00194912 - 0000568597

## Sheet: Supp. Table 2
Supplementary Table 2. DEGs of Asthmatic stimulated fibroblasts compared to the Normal stimulated fibroblasts
	genes	baseMean	log2FoldChange	lfcSE	stat	pvalue	padj
17814	TRPA1	597.796	-2.29657	0.399361	-5.75062	8.89159e-09	9.38419e-05
20438	NEAT1	1088.44	2.34991	0.468401	5.01688	5.25167e-07	0.00277131
4577	DMKN	135.827	4.01813	0.851983	4.7162	2.40287e-06	0.00845329
3928	CSRP2	685.242	1.16451	0.256284	4.54384	5.52396e-06	0.014575
5782	FBN2	227.982	-4.34133	0.967777	-4.48588	7.26144e-06	0.0153274
20390	MALAT1	2898.76	1.76353	0.410195	4.29923	1.71389e-05	0.0269919
17516	TNFRSF11B	5234.75	-1.5064	0.351177	-4.28956	1.79025e-05	0.0269919
1429	BHLHE40	1663.23	1.08248	0.262709	4.12045	3.78127e-05	0.0498845
12808	PF4V1	68.2042	-7.21255	1.80906	-3.98691	6.69408e-05	0.0784992
12598	PCDH10	121.83	-1.60133	0.409527	-3.9102	9.2221e-05	0.09733
19990	HLA-H	20.7599	-2.66014	0.68603	-3.87759	0.000105498	NA
17709	TREML3P	34.6557	-2.97671	0.77251	-3.8533	0.000116538	0.111204
6222	FRZB	85.2642	2.10727	0.549728	3.83329	0.00012644	0.111204
11711	NR4A1	41.5235	3.10721	0.818351	3.79691	0.000146508	0.118942
10347	MATN2	652.389	0.881471	0.234419	3.76024	0.000169748	0.127966
10264	MAP3K5	275.513	-1.10825	0.296693	-3.73535	0.000187455	0.131436
2638	CBLB	99.8426	1.2553	0.337449	3.71996	0.000199258	0.131436
16486	STC2	6621.53	-1.52259	0.424093	-3.59024	0.000330379	0.200126
5377	FABP3	3286.93	3.12706	0.873056	3.58174	0.000341318	0.200126
3347	CHRNA5	10.6661	-2.86406	0.812697	-3.52414	0.000424852	NA
8187	KBTBD10	18.3179	2.16894	0.628075	3.45331	0.000553759	NA
11632	NOV	677.593	-0.834693	0.243611	-3.42634	0.000611783	0.332767
3413	CKS2	219.687	-1.02172	0.298916	-3.4181	0.0006306	0.332767
13914	PTX3	558.583	-1.84561	0.550863	-3.35039	0.000806969	0.405559
15551	SLC1A4	230.49	1.60458	0.491786	3.26276	0.00110332	0.499348
13745	PSG3	136.418	-1.48846	0.457231	-3.25536	0.00113247	0.499348
13231	PNPLA3	134.337	1.44857	0.445086	3.2546	0.00113553	0.499348
13244	PODXL	118.417	3.41121	1.05489	3.2337	0.00122196	0.515864
2355	RBM12B-AS1	11.0486	2.69792	0.840561	3.20966	0.00132891	NA
6794	GPR125	144.097	-1.04537	0.326559	-3.20117	0.00136871	0.546757
2709	CCDC14	123.866	-0.926527	0.290001	-3.19491	0.00139875	0.546757
4120	CYGB	130.996	-1.53145	0.482935	-3.17112	0.0015185	0.550595
6447	GCLM	303.901	-1.1583	0.366044	-3.16438	0.00155414	0.550595
20323	SMG1P1	270.05	1.31005	0.414267	3.16234	0.00156508	0.550595
7491	HOXC8	13.4189	-4.12659	1.31117	-3.14727	0.00164804	NA
19775	C7orf55	260.883	1.00408	0.32048	3.13305	0.00173	0.576549
4432	DES	49.1786	2.71428	0.868398	3.12562	0.00177433	0.576549
6138	FOSL1	305.092	-1.69593	0.543402	-3.12094	0.00180274	0.576549
6216	FRMPD4	18.1984	-2.08993	0.670773	-3.11571	0.00183504	NA
1836	C16orf89	193.223	1.25589	0.406767	3.08749	0.00201854	0.62533
7610	HSPB3	102.857	1.73487	0.563465	3.07893	0.00207745	0.62533
12693	PDE3A	19.6341	3.48301	1.13407	3.07126	0.00213161	NA
15177	SEMA7A	827.957	2.50951	0.817147	3.07106	0.00213302	0.62533
6719	GOLGA8B	48.9607	1.82874	0.600287	3.04644	0.00231572	0.627192
5024	EIF3C	1952.38	0.948409	0.311467	3.04497	0.002327	0.627192
7694	IDUA	100.365	-0.963404	0.316732	-3.0417	0.00235244	0.627192
6369	GALNTL1	153.764	1.37324	0.453233	3.02988	0.0024465	0.627192
5567	FAM196B	264.694	1.99471	0.658914	3.02727	0.00246774	0.627192
2824	CCL11	11.0773	-4.10119	1.35476	-3.02725	0.00246787	NA
9291	LOC100288432	14.3551	-1.97126	0.65165	-3.02503	0.00248611	NA
10679	MLF1IP	60.7643	-2.15329	0.712107	-3.02383	0.00249593	0.627192
20607	RPSAP58	20.2133	1.81725	0.60171	3.02014	0.00252661	NA
17532	TNFSF10	22.3991	-2.45472	0.819911	-2.99388	0.00275453	0.676076
9933	LPPR4	207.446	1.53644	0.514945	2.98369	0.00284796	0.681602
11773	NT5DC3	101.858	1.64887	0.554008	2.97626	0.00291788	0.681602
14989	SCAMP5	27.3275	-2.73721	0.921388	-2.97074	0.00297079	0.681602
16515	STK38L	320.718	2.26208	0.771043	2.93379	0.00334851	0.751919
11033	MTSS1	357.804	0.744933	0.256564	2.9035	0.00369014	0.79676
11453	NFE2L2	2264.43	-0.928218	0.319774	-2.90274	0.00369919	0.79676
10412	MCM8	68.4815	-1.39012	0.480361	-2.8939	0.00380486	0.803129
12	AADAC	11.8764	-4.51829	1.56672	-2.88391	0.00392765	NA
3167	CELSR1	24.3781	2.28701	0.797225	2.86872	0.00412142	0.852892
8223	KCNG1	20.7177	3.34572	1.17323	2.85171	0.00434853	NA
196	ACTC1	3.40004	5.14222	1.80652	2.84647	0.00442065	NA
6424	GBP3	296.334	-1.07179	0.376601	-2.84596	0.00442782	0.898678
10421	MCTP2	8.21877	-2.80151	0.988212	-2.83493	0.00458359	NA
15749	SLC39A8	54.426	-2.28935	0.808024	-2.83326	0.00460753	0.917507
13842	PTGFRN	13.0748	2.73307	0.967318	2.82541	0.00472203	NA
13013	PITPNM3	17.2276	1.8292	0.647641	2.82441	0.00473675	NA
12374	OSGIN1	57.8889	-1.83636	0.650671	-2.82226	0.0047687	0.932015
16108	SOCS2	21.4094	3.13343	1.11556	2.80883	0.00497221	0.954122
10077	LSS	25.6237	2.21812	0.791947	2.80085	0.00509687	0.960578
9811	LOC646329	38.9047	2.89019	1.03514	2.79208	0.005237	0.969672
16017	SNORA6	15.2239	2.22613	0.798204	2.78893	0.00528831	NA
17931	TTC29	7.06552	-3.64512	1.30837	-2.78599	0.00533638	NA
14842	RTN2	33.4332	1.33121	0.479637	2.77546	0.00551236	0.99789
16758	TALDO1	2897.94	-0.696421	0.251561	-2.7684	0.00563319	0.99789
4908	ECT2	83.51	-1.03335	0.374221	-2.76133	0.0057566	0.99789
17296	TMEM155	58.0104	-1.18949	0.431975	-2.75362	0.00589402	0.99789
6176	FOXO1	70.8963	1.48044	0.538653	2.74841	0.00598843	0.99789
20293	LOC401164	4.62541	-5.71776	2.08154	-2.74689	0.00601634	NA
12520	PAPPA	443.18	-1.90862	0.696971	-2.73844	0.0061731	0.99789
799	APOC1	23.7751	1.70084	0.621502	2.73666	0.00620668	0.99789
5896	FERMT1	48.2136	1.25086	0.457147	2.73623	0.00621476	0.99789
20694	SYT7	152.082	1.04559	0.382316	2.73488	0.00624036	0.99789
14239	RBM47	48.2647	-1.36766	0.50139	-2.72774	0.00637703	0.999608
15467	SKA1	8.58723	-2.88088	1.06063	-2.71619	0.00660383	NA
8908	LENG8	393.8	1.36566	0.504324	2.70791	0.00677088	0.999608
15647	SLC27A3	117.029	0.838031	0.310409	2.69976	0.00693894	0.999608
19700	SOWAHC	146.644	1.1516	0.426983	2.69707	0.00699521	0.999608
17239	TMEFF2	40.886	-1.5451	0.573839	-2.69256	0.00709061	0.999608
19793	CEBPG	17.8447	1.75449	0.653251	2.68577	0.00723621	NA
7612	HSPB7	444.574	1.17637	0.438442	2.68307	0.00729507	0.999608
10716	MMP12	13.6331	-2.93522	1.09836	-2.67237	0.00753172	NA
5420	FAM111A	107.454	-0.830657	0.311147	-2.66966	0.00759281	0.999608
315	ADH1B	1850.3	-1.6078	0.602408	-2.66895	0.00760895	0.999608
20031	KRT19	515.318	1.68061	0.630124	2.66711	0.00765076	0.999608
19520	ZSCAN12	66.7167	1.10515	0.414676	2.6651	0.00769649	0.999608
14886	S100A1	19.1698	2.04758	0.769307	2.66159	0.00777722	NA
16264	SPINT2	57.5014	1.35502	0.509287	2.66062	0.0077998	0.999608
11292	NCAPH	42.7568	-2.06734	0.777498	-2.65897	0.00783806	0.999608
20132	LOC100271836	155.504	0.920685	0.346375	2.65806	0.00785912	0.999608
1292	BAALC	74.454	1.51617	0.572262	2.64942	0.00806295	0.999608
18075	TYW1B	21.4141	2.04678	0.772709	2.64884	0.00807685	0.999608
8526	KLF7	275.701	1.31434	0.496834	2.64544	0.00815849	0.999608
17422	TMEM62	94.4537	-0.878977	0.332267	-2.64539	0.00815962	0.999608
8820	LAPTM5	16.2847	-2.39472	0.905396	-2.64495	0.00817037	NA
6853	GPR56	411.022	1.25675	0.476064	2.63987	0.00829378	0.999608
12662	PCSK9	36.925	3.22357	1.22151	2.63901	0.00831476	0.999608
6795	GPR126	848.254	1.07847	0.40875	2.63845	0.0083285	0.999608
4204	DACT1	107.602	1.5961	0.605616	2.6355	0.00840136	0.999608
4441	DGAT2	10.7047	2.83391	1.07684	2.6317	0.0084958	NA
4422	DEPDC1	35.9775	-2.45644	0.935125	-2.62686	0.00861769	0.999608
9812	LOC646471	8.46026	2.58886	0.987908	2.62054	0.00877896	NA
4868	E2F1	92.5979	-1.35448	0.517128	-2.61924	0.00881249	0.999608
7827	IL15RA	141.561	-1.47848	0.564567	-2.61878	0.00882453	0.999608
9373	LOC100506123	24.128	1.37642	0.525715	2.61818	0.00883999	0.999608
8838	LBH	654.173	0.932922	0.357757	2.6077	0.0091153	0.999608
911	ARHGEF35	5.34623	3.92787	1.50726	2.60597	0.00916135	NA
1604	C10orf11	17.6892	2.34875	0.901355	2.6058	0.0091659	NA
15385	SHC3	171.453	-1.31506	0.506026	-2.59881	0.00935486	0.999608
9730	LOC440173	6.72029	2.51327	0.967148	2.59864	0.00935934	NA
5456	FAM131A	75.8643	1.80107	0.694992	2.5915	0.00955578	0.999608
13845	PTGR1	363.604	-0.690607	0.266921	-2.58731	0.00967282	0.999608
9711	LOC401010	4.26681	4.42376	1.71056	2.58614	0.00970564	NA
7112	HAPLN1	5.2999	-3.2855	1.27046	-2.58608	0.0097075	NA
925	ARID4A	194.449	-0.681692	0.263753	-2.58458	0.00974963	0.999608
13834	PTGER1	35.4874	1.28066	0.497035	2.57659	0.00997797	0.999608
13181	PLXNA2	122.976	1.25122	0.485679	2.57623	0.00998846	0.999608
5777	FBLN1	69.2713	-3.00274	1.16633	-2.57452	0.0100378	0.999608
12378	OSR1	190.413	-1.05955	0.411883	-2.57245	0.0100982	0.999608
19134	ZNF334	6.19698	2.64462	1.02851	2.57132	0.0101311	NA
12935	PICK1	115.483	0.768211	0.300078	2.56004	0.0104661	0.999608
478	AKR1C3	94.6156	-1.25787	0.491605	-2.55871	0.0105062	0.999608
18204	UGCG	280.662	-0.710812	0.277892	-2.55787	0.0105315	0.999608
2333	CPED1	421.026	-0.906685	0.354813	-2.55539	0.010607	0.999608
13063	PLA2G3	7.50187	4.62541	1.81215	2.55245	0.0106969	NA
9877	LOC729970	27.1821	1.58298	0.621345	2.54767	0.0108443	0.999608
5749	FANCM	28.3398	-1.24971	0.492589	-2.53703	0.0111798	0.999608
20128	LOC100190986	24.2873	1.28137	0.505439	2.53516	0.0112397	0.999608
2975	CD72	13.5632	1.72695	0.681309	2.53476	0.0112526	NA
4689	DOCK6	146.743	0.747445	0.295646	2.52818	0.0114656	0.999608
5711	FAM84A	10.8616	-2.90617	1.15023	-2.52659	0.0115175	NA
477	AKR1C2	816.24	-2.17694	0.862804	-2.5231	0.0116326	0.999608
20703	TCF4	280.299	0.750275	0.297601	2.52108	0.0116996	0.999608
15820	SLC7A11	722.172	-0.868657	0.344994	-2.51789	0.0118061	0.999608
3368	CHST7	237.961	-0.943452	0.374985	-2.51597	0.0118705	0.999608
12516	PAPLN	19.5508	1.61898	0.643776	2.51482	0.0119093	NA
20631	SLC26A6	72.398	1.34213	0.533965	2.51351	0.0119536	0.999608
17297	TMEM156	7.52711	5.27742	2.10149	2.51127	0.0120297	NA
17534	TNFSF13B	28.1114	-1.48094	0.591144	-2.50522	0.0122375	0.999608
16546	STX11	24.1238	-1.62817	0.652414	-2.4956	0.0125743	0.999608
808	APOL3	234.104	-0.917327	0.367814	-2.494	0.0126314	0.999608
14018	RAB33A	94.7279	1.82977	0.73398	2.49294	0.0126689	0.999608
1397	BDKRB2	184.441	-1.87767	0.753772	-2.49103	0.0127373	0.999608
8018	IRF1	236.273	-1.57823	0.634016	-2.48925	0.0128012	0.999608
4476	DHRS3	104.772	-1.80765	0.727648	-2.48424	0.0129828	0.999608
18912	ZFAND5	2917.11	-0.879103	0.353949	-2.4837	0.0130024	0.999608
14950	SAP30L	280.018	-0.751372	0.302847	-2.48103	0.0131003	0.999608
14125	RANBP3L	5.6142	-3.34464	1.34966	-2.47813	0.0132073	NA
7811	IKZF2	14.5046	1.57152	0.634575	2.47649	0.0132683	NA
3678	COLEC12	130.493	-2.25628	0.91174	-2.47469	0.0133351	0.999608
907	ARHGEF2	220.642	0.689327	0.27887	2.47186	0.0134414	0.999608
17537	TNFSF18	10.5721	-3.09711	1.25403	-2.46973	0.0135216	NA
6291	FZD8	30.7962	2.13006	0.864044	2.46522	0.0136928	0.999608
3445	CLDN24	5.8553	2.83855	1.15319	2.46147	0.0138368	NA
1189	ATP6V1C1	437.105	-0.679393	0.276076	-2.46089	0.0138592	0.999608
16974	TEK	77.143	-1.42793	0.58084	-2.45839	0.013956	0.999608
9555	TRHDE-AS1	19.9987	-2.3539	0.961388	-2.44844	0.0143476	NA
5916	FGF1	31.3962	2.02233	0.826062	2.44816	0.0143586	0.999608
2488	CACNB4	3.2745	4.03223	1.64779	2.44705	0.0144031	NA
7302	HIST1H2AB	103.04	-1.38593	0.566373	-2.44703	0.0144038	0.999608
20003	IL10RB	251.509	-0.835481	0.34181	-2.44429	0.0145138	0.999608
6370	GALNTL2	256.489	-1.29427	0.529715	-2.44333	0.0145525	0.999608
2023	C1orf98	3.2823	5.08238	2.08038	2.443	0.0145655	NA
8947	LHFP	515.457	-0.73817	0.303188	-2.43469	0.0149044	0.999608
15329	SGOL2	51.3657	-1.41083	0.579483	-2.43463	0.014907	0.999608
7260	HHEX	57.488	-1.44482	0.596599	-2.42175	0.0154459	0.999608
3036	CDCA8	28.3054	-2.32361	0.960343	-2.41956	0.0155393	0.999608
17270	TMEM132B	35.8647	-2.19634	0.908264	-2.41818	0.0155986	0.999608
6944	GRK5	597.383	-0.954378	0.394784	-2.41747	0.0156289	0.999608
5625	FAM43A	124.038	-1.45872	0.603633	-2.41657	0.0156675	0.999608
3634	COL12A1	7147.57	0.635596	0.263306	2.4139	0.0157827	0.999608
1589	BUB1	142.488	-1.86244	0.77174	-2.4133	0.0158088	0.999608
6085	FLNB	414.422	1.12764	0.467491	2.41211	0.0158606	0.999608
7379	HLA-DRA	5.69392	2.89807	1.20398	2.40708	0.0160805	NA
7953	INPP5J	10.619	2.57368	1.06951	2.40642	0.0161096	NA
17266	TMEM129	203.085	-0.627828	0.261154	-2.40406	0.0162143	0.999608
6336	GADD45B	460.499	1.03451	0.430529	2.40289	0.0162661	0.999608
2645	CBR1	1049	-0.538696	0.224239	-2.40233	0.016291	0.999608
4752	DRAM1	2468.04	-1.30513	0.543448	-2.40158	0.0163247	0.999608
2888	CCRL1	13.4744	-2.97601	1.24053	-2.39898	0.0164408	NA
15462	SIX1	130.37	-1.39491	0.582224	-2.39582	0.016583	0.999608
11230	NANOS1	14.7526	1.65171	0.690119	2.39337	0.0166943	NA
2779	CCDC69	90.5969	1.1351	0.475167	2.38883	0.016902	0.999608
14551	RNF141	220.52	-0.659741	0.276192	-2.3887	0.0169081	0.999608
6255	FUCA1	96.6841	1.028	0.430456	2.38817	0.0169324	0.999608
6096	FLVCR2	189.503	0.929596	0.389384	2.38735	0.0169703	0.999608
6025	FLJ27354	26.5276	1.33973	0.56315	2.379	0.0173599	0.999608
15721	SLC36A4	336.482	-0.641858	0.269909	-2.37805	0.0174043	0.999608
11649	NPC1	482.573	1.36743	0.57505	2.37794	0.0174099	0.999608
13997	RAB15	32.2296	-1.32058	0.555525	-2.37718	0.0174457	0.999608
14864	RUNX3	6.31044	-3.34645	1.408	-2.37674	0.0174663	NA
5169	EPB41L3	49.4671	-1.48437	0.624711	-2.37609	0.0174974	0.999608
18749	YARS	736.353	0.53868	0.22686	2.3745	0.0175728	0.999608
11063	MUSK	7.47972	-3.49963	1.4758	-2.37134	0.0177237	NA
17591	TOP2A	398.125	-1.46508	0.618131	-2.37018	0.0177796	0.999608
14298	REC8	11.0419	1.66967	0.704715	2.36928	0.0178228	NA
8634	KRT18	7.9116	2.14983	0.907544	2.36884	0.0178437	NA
863	ARHGAP11A	185.449	-1.06286	0.449064	-2.36683	0.0179413	0.999608
3984	CTNNAL1	209.857	-0.720295	0.304739	-2.36365	0.018096	0.999608
13747	PSG5	44.7907	-1.07887	0.458552	-2.35278	0.0186334	0.999608
1289	NCR3LG1	92.8304	1.20522	0.513835	2.34554	0.0189997	0.999608
10098	LUZP2	10.0744	1.94851	0.831022	2.34472	0.0190416	NA
14083	RAD51AP1	39.5202	-1.44155	0.615603	-2.34169	0.0191966	0.999608
11275	NBPF14	141.39	0.681235	0.29097	2.34126	0.0192189	0.999608
13838	PTGES	44.9444	-1.56625	0.669514	-2.33939	0.0193153	0.999608
16432	ST3GAL6	12.2846	-1.83812	0.785753	-2.33931	0.0193193	NA
5819	FBXO30	217.888	-0.721907	0.309048	-2.33591	0.0194959	0.999608
2974	CD7	10.4163	-2.89701	1.24168	-2.33314	0.0196409	NA
996	ARSB	278.901	-0.679569	0.291381	-2.33224	0.0196882	0.999608
17795	TRIT1	80.8629	1.05804	0.453884	2.33109	0.0197485	0.999608
20609	RRP7B	28.9626	1.61679	0.69406	2.32947	0.0198344	0.999608
9588	LOC284751	5.65376	-2.66085	1.14387	-2.32618	0.020009	NA
18918	ZFHX4	26.0798	-1.47992	0.636374	-2.32555	0.0200423	0.999608
8475	KIF26B	24.7117	1.50662	0.647854	2.32555	0.0200426	0.999608
9081	LIPC	29.8491	1.30538	0.561364	2.32537	0.0200522	0.999608
13430	PPP1R14C	11.7718	4.38126	1.88451	2.32487	0.0200787	NA
20404	MGC72080	150.795	0.76827	0.330594	2.32391	0.0201304	0.999608
10345	C1RL-AS1	3.67576	3.32912	1.43351	2.32235	0.0202139	NA
19767	C4B	31.261	1.28711	0.556216	2.31405	0.0206651	0.999608
7578	HSF4	15.2881	1.49306	0.645292	2.31378	0.0206798	NA
6588	GLI2	199.532	1.17118	0.506682	2.31148	0.0208065	0.999608
16762	TANK	26.1507	-2.34373	1.01486	-2.3094	0.0209212	0.999608
19681	AKR1C1	2716.26	-1.4872	0.644379	-2.30796	0.0210015	0.999608
7330	HIST1H3D	59.5981	-0.845364	0.36708	-2.30294	0.021282	0.999608
705	ANO5	31.3122	1.58561	0.688535	2.30287	0.021286	0.999608
7599	HSPA2	88.5226	0.889898	0.386916	2.29998	0.0214495	0.999608
16204	SPATA5	92.0891	-0.707955	0.308175	-2.29725	0.0216046	0.999608
3392	CIRBP	1238.09	0.522927	0.22796	2.29394	0.0217941	0.999608
10640	MIR143HG	46.629	1.35733	0.591777	2.29365	0.0218108	0.999608
1207	ATP9A	217.508	0.647748	0.282693	2.29135	0.0219433	0.999608
9795	LOC644961	14.9668	1.73526	0.757459	2.29089	0.0219697	NA
6907	GRB10	383.307	0.780714	0.340948	2.28983	0.0220312	0.999608
5747	FANCI	33.9589	-1.47742	0.647591	-2.28141	0.0225239	0.999608
146	ACLY	3095.63	1.24549	0.547149	2.27633	0.0228261	0.999608
7369	HLA-A	2628.94	-1.18854	0.522584	-2.27436	0.0229444	0.999608
3160	CELF1	328.366	-0.582265	0.256249	-2.27227	0.0230704	0.999608
14560	RNF152	126.853	1.96046	0.863741	2.26973	0.0232239	0.999608
8455	KIF11	24.5606	-1.86657	0.823244	-2.26733	0.0233698	0.999608
3175	CENPE	39.6873	-1.35165	0.597002	-2.26407	0.02357	0.999608
2238	CREBRF	826.613	-1.11839	0.4941	-2.26348	0.023606	0.999608
10087	LTBP4	574.657	-1.35167	0.597601	-2.26182	0.0237086	0.999608
19538	ZSWIM5	48.0563	2.04293	0.904003	2.25987	0.0238291	0.999608
7651	HYAL1	24.861	1.77816	0.787812	2.25709	0.0240024	0.999608
3047	CDH18	8.12466	3.2053	1.42081	2.25597	0.0240727	NA
14929	SAMD11	12.2518	3.11588	1.38254	2.25374	0.0242126	NA
15413	SHROOM3	338.653	1.05585	0.468494	2.25372	0.0242138	0.999608
15950	SMTN	433.777	1.06692	0.474742	2.24737	0.0246165	0.999608
2649	CBWD1	121.772	-1.00174	0.446175	-2.24517	0.0247573	0.999608
3411	CKMT2	41.9755	1.0822	0.482905	2.24102	0.0250247	0.999608
3844	CRLF1	44.4587	-1.47131	0.656561	-2.24094	0.0250301	0.999608
7324	HIST1H2BM	113.173	-1.73922	0.776201	-2.24068	0.0250468	0.999608
18390	VAT1L	27.5713	1.08275	0.484493	2.23481	0.0254301	0.999608
3331	CHPT1	411.127	-0.611275	0.273639	-2.23387	0.0254914	0.999608
3977	CTH	13.7973	1.70303	0.763678	2.23004	0.025745	NA
10170	MAFG	83.7382	-0.805297	0.361428	-2.2281	0.0258741	0.999608
20383	LSP1	13.044	2.42894	1.0911	2.22614	0.026005	NA
3670	COL7A1	196.216	1.02088	0.45987	2.21994	0.0264231	0.999608
11810	NUDT14	158.121	0.71368	0.3223	2.21433	0.0268058	0.999608
11793	NUAK1	102.98	0.665567	0.300781	2.2128	0.0269115	0.999608
4107	CYB5R2	56.5593	0.846708	0.382799	2.21189	0.0269745	0.999608
17734	TRIM25	495.258	-0.610739	0.276244	-2.21087	0.0270447	0.999608
10540	METTL7B	27.0189	1.19233	0.539468	2.21019	0.027092	0.999608
4670	DNM3OS	16.4626	1.77997	0.806235	2.20775	0.0272615	NA
20562	PSG1	79.9599	-1.32825	0.601702	-2.20749	0.0272799	0.999608
8805	LAMC2	91.6641	2.43607	1.10359	2.2074	0.027286	0.999608
4523	DISP1	16.7856	1.37845	0.625118	2.2051	0.0274468	NA
1773	SYNE3	312.763	-1.00182	0.454413	-2.20464	0.0274792	0.999608
5032	EIF3J	174.557	1.16973	0.530974	2.20299	0.0275958	0.999608
17466	TMOD3	1236.29	-0.626685	0.284498	-2.20278	0.0276106	0.999608
19800	CGA	4.00262	3.43042	1.55842	2.20122	0.0277206	NA
11338	NDRG1	703.093	0.737001	0.334821	2.20118	0.0277232	0.999608
14874	RXFP1	9.98445	-2.92027	1.32744	-2.19992	0.0278122	NA
19716	AQP1	257.81	1.09893	0.501172	2.19272	0.0283272	0.999608
10434	MDM2	827.61	-0.93035	0.424815	-2.19001	0.0285235	0.999608
3031	CDCA3	59.3001	-2.0404	0.931765	-2.18982	0.0285373	0.999608
5956	FHIT	11.2283	1.46449	0.669258	2.18823	0.0286531	NA
5006	EIF2AK2	975.773	-0.849077	0.388869	-2.18345	0.0290024	0.999608
12983	PILRB	31.6538	1.22674	0.561909	2.18317	0.0290232	0.999608
16444	ST8SIA1	44.8474	-1.70123	0.779686	-2.18194	0.0291141	0.999608
11627	NOTCH2NL	228.655	0.726547	0.333011	2.18175	0.0291279	0.999608
8157	JRKL	80.1908	0.788323	0.361599	2.1801	0.0292498	0.999608
6381	GANC	67.113	0.756329	0.34712	2.17887	0.0293415	0.999608
8277	KCNQ1OT1	29.288	1.21587	0.558186	2.17826	0.0293867	0.999608
8139	JARID2	259.819	1.64621	0.756187	2.17698	0.0294819	0.999608
11782	NTN4	1603.89	-0.913148	0.420065	-2.17382	0.0297184	0.999608
1786	C15orf37	11.7755	-1.5021	0.691251	-2.17302	0.0297787	NA
7561	HSD17B14	37.1946	1.27587	0.587244	2.17264	0.0298076	0.999608
16001	SNORA38	56.4156	0.860967	0.396679	2.17044	0.0299736	0.999608
17379	TMEM237	216.507	-1.0255	0.47266	-2.16964	0.0300339	0.999608
12517	PAPOLA	615.726	-0.567835	0.261815	-2.16884	0.0300945	0.999608
3068	CDK1	120.867	-1.5206	0.701115	-2.16883	0.0300954	0.999608
20114	LOC100132352	16.864	-1.49858	0.691422	-2.16739	0.0302052	NA
17313	TMEM171	230.443	-1.34102	0.619318	-2.16531	0.030364	0.999608
1128	ATP11A	145.448	0.679986	0.314327	2.16331	0.0305176	0.999608
8468	KIF20B	66.2559	-1.39647	0.646049	-2.16155	0.0306531	0.999608
8093	ITGB8	407.864	-1.22818	0.56833	-2.16103	0.0306932	0.999608
14116	RAMP1	74.3292	1.41443	0.654922	2.1597	0.0307962	0.999608
20584	RND3	10493.4	-0.926065	0.429131	-2.158	0.0309279	0.999608
8909	LENG9	43.5667	0.997524	0.463263	2.15326	0.0312986	0.999608
6100	FMN2	120.105	-0.70959	0.329696	-2.15226	0.0313772	0.999608
18176	UBXN2A	107.819	-0.67905	0.315518	-2.15217	0.0313837	0.999608
18233	ULK4	25.4753	1.31011	0.608924	2.15152	0.0314355	0.999608
7038	GTSF1	4.89131	-5.80942	2.70452	-2.14804	0.0317108	NA
2218	C4orf46	69.6043	-1.33209	0.620194	-2.14786	0.0317248	0.999608
7710	IFIH1	49.2972	-1.59067	0.740984	-2.14669	0.0318177	0.999608
15792	SLC5A3	325.576	-1.42686	0.664976	-2.14573	0.0318948	0.999608
10678	MLF1	58.4572	1.40144	0.653323	2.14509	0.0319455	0.999608
13368	PPARGC1A	63.4976	1.65603	0.773139	2.14195	0.0321972	0.999608
18397	VCAM1	655.625	-1.73235	0.809132	-2.141	0.0322744	0.999608
15655	SLC29A2	3.85601	4.28937	2.00442	2.13995	0.0323589	NA
4742	DPY19L4	168.422	-0.548088	0.256592	-2.13603	0.0326771	0.999608
8142	JHDM1D	153.903	1.74163	0.816631	2.1327	0.0329495	0.999608
13898	PTPRO	20.1106	-1.71831	0.806443	-2.13073	0.0331115	NA
15548	SLC1A1	350	1.17727	0.552527	2.13069	0.0331144	0.999608
17122	TIGD2	24.5235	1.06382	0.499767	2.12862	0.0332853	0.999608
3631	COL10A1	9.53396	-2.14366	1.00759	-2.12751	0.0333778	NA
13841	PTGFR	94.7334	-0.939063	0.441655	-2.12624	0.0334834	0.999608
13366	PPARD	765.198	1.17807	0.554266	2.12546	0.0335483	0.999608
12930	PIAS2	261.36	-0.752469	0.354227	-2.12425	0.033649	0.999608
4828	DUSP4	49.3118	2.44118	1.14935	2.12397	0.0336727	0.999608
20277	LOC388796	129.679	1.10295	0.519574	2.12279	0.0337717	0.999608
2335	C7orf60	103.089	-0.849834	0.40089	-2.11987	0.0340171	0.999608
1281	B4GALNT4	4.26579	-3.08599	1.45918	-2.11488	0.0344405	NA
2481	CACNA2D1	819.778	-0.611972	0.289405	-2.11458	0.0344655	0.999608
3404	CKAP2L	87.4569	-1.63016	0.771412	-2.11322	0.0345822	0.999608
2825	CCL13	8.23817	-1.96729	0.932353	-2.11003	0.0348561	NA
5265	ESCO2	23.2044	-1.64174	0.77999	-2.10482	0.0353071	0.999608
19234	ZNF503	100.213	0.717715	0.341082	2.10423	0.0353582	0.999608
8995	LIN9	67.3735	-0.86446	0.411066	-2.10297	0.0354683	0.999608
1054	ASNS	155.342	1.32354	0.629647	2.10203	0.0355505	0.999608
10561	MFSD10	301.193	-0.482087	0.229651	-2.09921	0.0357982	0.999608
17046	TGFB3	46.5617	0.919342	0.438373	2.09717	0.0359788	0.999608
15153	SELPLG	14.2225	1.48153	0.706691	2.09643	0.0360441	NA
278	ADAMTS8	712.045	-1.86496	0.891508	-2.09191	0.0364463	0.999608
10728	MMP25	4.28372	2.85284	1.36449	2.09078	0.0365482	NA
2485	CACNB1	56.8579	0.749552	0.358506	2.09076	0.0365492	0.999608
14108	RALGAPA1	71.5048	0.739762	0.353965	2.08993	0.0366238	0.999608
9883	LOC731275	22.6606	1.40535	0.672546	2.08959	0.0366544	0.999608
1060	ASPHD1	64.2295	0.835404	0.399796	2.08957	0.0366561	0.999608
15087	SDCBP2	10.0969	1.61891	0.775599	2.0873	0.0368611	NA
5769	FAT3	16.4163	1.3919	0.666903	2.08711	0.0368784	NA
11408	NEK2	36.2183	-1.97355	0.945794	-2.08666	0.0369187	0.999608
17318	TMEM176B	4.38137	-4.61348	2.21117	-2.08644	0.0369384	NA
13903	PTPRU	22.7491	-1.20552	0.578477	-2.08395	0.0371643	0.999608
7308	HIST1H2AJ	101.959	-1.68029	0.806387	-2.08372	0.0371855	0.999608
20200	LOC145474	1.89404	4.2884	2.05921	2.08254	0.0372932	NA
16175	SPAG5	83.0364	-1.44491	0.694322	-2.08104	0.0374306	0.999608
6292	FZD9	4.97541	2.26131	1.08865	2.07716	0.0377868	NA
3315	CHMP1B	1911.56	1.35842	0.65427	2.07624	0.037872	0.999608
3305	CHIC1	43.8002	-0.880929	0.424693	-2.07427	0.0380539	0.999608
8133	JAK3	4.87551	-2.70395	1.30393	-2.0737	0.0381073	NA
15666	SLC2A4	5.10327	2.71882	1.31229	2.07182	0.0382825	NA
15000	SCARNA10	99.8835	0.937493	0.452683	2.07097	0.0383616	0.999608
2877	CCP110	109.331	-0.648404	0.313372	-2.06912	0.0385346	0.999608
19630	LOC730101	274.847	1.63428	0.790121	2.06839	0.038603	0.999608
10991	MTHFD1L	445.678	0.78328	0.378819	2.06769	0.0386691	0.999608
12713	PDGFA	254.953	1.48358	0.718471	2.06491	0.0389313	0.999608
348	ADRB2	30.5357	-1.24722	0.604017	-2.06488	0.0389341	0.999608
12844	PGF	4.7993	-3.98325	1.93264	-2.06105	0.0392985	NA
17995	TTYH3	296.358	-0.641565	0.311328	-2.06073	0.0393285	0.999608
12359	OSBP2	55.0616	1.01825	0.494207	2.06037	0.0393633	0.999608
2786	CCDC74A	35.1013	1.21369	0.589986	2.05715	0.0396719	0.999608
3199	CEP19	48.7387	-0.996841	0.484829	-2.05607	0.0397758	0.999608
39	ABCA6	11.4019	-2.41807	1.17617	-2.05588	0.0397942	NA
4005	CTSH	16.2844	2.03574	0.990545	2.05517	0.0398625	NA
14437	RHOB	982.162	0.917841	0.446841	2.05407	0.0399693	0.999608
18027	TUFT1	302.686	0.90274	0.439708	2.05304	0.0400685	0.999608
11669	NPNT	10.8748	2.3616	1.1503	2.05303	0.0400696	NA
8471	KIF23	44.9276	-1.45266	0.707983	-2.05183	0.0401862	0.999608
3866	CRYAB	3336.61	0.931819	0.454366	2.05081	0.0402851	0.999608
14923	SALL1	2.91702	-3.98916	1.9464	-2.0495	0.040413	NA
856	ARFRP1	188.011	0.868863	0.424101	2.04872	0.0404899	0.999608
10491	MEIS3	246.052	0.516858	0.252336	2.04829	0.0405317	0.999608
11663	NPIP	42.922	0.922713	0.450584	2.04782	0.0405778	0.999608
8099	ITIH5	13.5784	-2.40074	1.17358	-2.04565	0.0407911	NA
5714	FAM86B1	14.4459	1.58965	0.778054	2.04311	0.0410411	NA
20361	LOC728730	91.3582	-0.977779	0.478671	-2.0427	0.0410825	0.999608
3931	CST1	20.3104	-2.4589	1.20383	-2.04256	0.0410964	NA
7254	HGF	618.167	-0.842769	0.41358	-2.03774	0.0415757	0.999608
4365	DDX60L	235.384	-0.894486	0.439269	-2.03631	0.0417195	0.999608
13367	PPARG	191.195	-0.96278	0.473272	-2.03431	0.0419208	0.999608
1311	BAIAP2	210.175	0.636985	0.313174	2.03397	0.041955	0.999608
11754	NSL1	171.406	-0.555306	0.273362	-2.0314	0.0422148	0.999608
2850	CCNB1	216.186	-1.26125	0.621192	-2.03038	0.0423184	0.999608
3244	CFD	16.5819	-2.40175	1.1836	-2.02919	0.0424389	NA
9755	LOC553103	1.7522	4.18998	2.06502	2.02902	0.0424558	NA
18978	ZMAT4	1.92813	4.31358	2.12737	2.02765	0.0425955	NA
15755	SLC41A2	144.208	0.674482	0.332686	2.02738	0.0426235	0.999608
13799	PSMG1	372.564	-0.570713	0.281601	-2.02667	0.0426959	0.999608
5318	EXO1	21.4894	-1.53867	0.759593	-2.02565	0.0428002	0.999608
14852	RTP4	58.8218	-1.85093	0.913918	-2.02527	0.0428393	0.999608
10843	MRPL14	259.753	-0.531179	0.262335	-2.02481	0.0428866	0.999608
17280	TMEM140	355.593	-1.11683	0.55169	-2.02438	0.0429312	0.999608
2573	CAPNS2	3.13822	3.06163	1.5138	2.02248	0.0431265	NA
7725	IFNA13	7.19986	3.10926	1.53896	2.02037	0.0433453	NA
860	ARGLU1	121.123	1.02164	0.505853	2.01964	0.0434205	0.999608
4234	DBF4B	64.0807	-1.28267	0.635217	-2.01926	0.0434598	0.999608
12579	PBK	54.9092	-1.58188	0.784844	-2.01553	0.0438491	0.999608
6584	GLDN	8.17269	-3.72332	1.84734	-2.01551	0.0438517	NA
5483	FAM154B	2.56848	-4.86334	2.41351	-2.01505	0.0438992	NA
15831	SLC7A8	15.18	1.74687	0.867541	2.01359	0.044053	NA
6578	GLB1L	142.614	0.573599	0.284879	2.01348	0.0440641	0.999608
20154	LOC100505648	10.6191	1.55609	0.773722	2.01117	0.0443076	NA
10215	MAMDC2	393.961	-0.689397	0.342898	-2.0105	0.0443784	0.999608
15358	SH3BP4	805.63	-0.417525	0.20774	-2.00984	0.0444479	0.999608
13622	PRMT7	223.733	-0.544094	0.27073	-2.00972	0.0444603	0.999608
11744	NRTN	3.01486	4.9859	2.48203	2.0088	0.0445585	NA
16235	SPESP1	40.3142	-1.10924	0.552455	-2.00784	0.0446606	0.999608
12645	PCNA	378.979	-0.753582	0.375368	-2.00758	0.0446881	0.999608
5962	FHOD3	294.13	-0.653188	0.325396	-2.00736	0.0447112	0.999608
5727	FAM92A1	131.247	-0.689183	0.343404	-2.00692	0.0447585	0.999608
15777	SLC4A11	23.1646	1.17096	0.584039	2.00494	0.0449693	0.999608
6459	GDAP1	59.2481	0.802632	0.400359	2.00478	0.0449867	0.999608
14026	RAB39B	6.69806	2.77945	1.387	2.00393	0.045078	NA
1813	C16orf5	327.73	-0.521107	0.260068	-2.00373	0.0450989	0.999608
1562	BTBD3	366.645	-0.5365	0.267821	-2.0032	0.0451555	0.999608
16466	STARD13	524.491	0.86184	0.430327	2.00276	0.0452034	0.999608
1104	ATG3	526.626	-0.520859	0.260129	-2.00231	0.0452512	0.999608
14500	RMI1	49.1932	-0.919335	0.459141	-2.00229	0.0452533	0.999608
13327	POSTN	751.727	-1.75624	0.878528	-1.99907	0.0456004	0.999608
359	AFAP1	219.203	0.758938	0.379647	1.99906	0.0456014	0.999608
4967	EFR3B	9.5508	1.67088	0.836212	1.99816	0.0456998	NA
14128	RANGAP1	267.684	-0.618271	0.309575	-1.99716	0.0458075	0.999608
16927	TCN2	171.376	0.979243	0.490444	1.99665	0.0458635	0.999608
2703	CCDC132	79.8503	-0.780445	0.390913	-1.99647	0.0458829	0.999608
5195	EPHX2	6.08366	3.84653	1.92685	1.99628	0.0459037	NA
11399	NEFL	9.64895	-1.79579	0.90069	-1.9938	0.0461743	NA
2576	CAPS	16.7422	1.36772	0.686417	1.99255	0.0463103	NA
3889	CSF1	1057.91	-0.985317	0.494515	-1.99249	0.0463172	0.999608
17843	TSC22D3	509.228	1.23697	0.621315	1.99089	0.0464928	0.999608
12640	PCK2	128.763	1.43952	0.723828	1.98876	0.0467279	0.999608
14951	SAPCD1	5.18152	2.27805	1.14581	1.98815	0.0467947	NA
3371	CHSY1	220.658	1.11782	0.562581	1.98694	0.0469288	0.999608
19779	CARD16	619.142	0.534103	0.268852	1.98661	0.046966	0.999608
5959	FHL3	237.444	0.496189	0.249771	1.98658	0.0469695	0.999608
16164	SPA17	80.7548	-0.753831	0.379736	-1.98515	0.0471283	0.999608
3195	CEP152	23.9361	-1.16442	0.587262	-1.9828	0.0473898	0.999608
11713	NR4A3	360.687	1.72744	0.871596	1.98192	0.0474881	0.999608
122	ACAP1	8.64275	1.55205	0.783302	1.98142	0.0475443	NA
11414	NEK8	21.6087	1.33158	0.672313	1.98059	0.0476374	0.999608
11670	NPPA	3.06049	3.23431	1.63343	1.98007	0.0476956	NA
6583	GLDC	4.35659	2.35074	1.18862	1.97771	0.0479611	NA
4639	DNAJC25	74.7652	-0.778206	0.393675	-1.97677	0.0480674	0.999608
5239	ERI1	57.0918	-0.71996	0.364406	-1.97571	0.048188	0.999608
19738	BID	107.02	-0.741234	0.375202	-1.97556	0.0482045	0.999608
19543	ZWILCH	267.914	-0.845369	0.427933	-1.97547	0.048215	0.999608
16754	TAGLN3	1.94791	4.32725	2.19271	1.97347	0.0484418	NA
7805	IKBIP	435.646	-0.701442	0.355561	-1.97278	0.0485212	0.999608
1029	ASB2	115.469	1.65529	0.839418	1.97194	0.0486159	0.999608
719	ANXA1	10296.5	-0.502313	0.254787	-1.9715	0.0486665	0.999608
18755	YEATS2	204.553	-0.484084	0.245724	-1.97003	0.0488352	0.999608
2854	CCNC	183.208	-0.548024	0.278382	-1.96861	0.0489982	0.999608
10908	MRPS6	1475.96	-0.76906	0.390757	-1.96813	0.0490532	0.999608
8884	LDHAL6B	4.00281	2.60729	1.32513	1.96758	0.0491167	NA
15826	SLC7A5	736.638	1.05245	0.535053	1.967	0.0491827	0.999608
1675	C11orf75	33.1789	0.932589	0.474692	1.96462	0.0494582	0.999608
7333	HIST1H3G	290.475	-1.7257	0.878841	-1.96361	0.0495748	0.999608
10586	MGC16025	4.34269	2.57154	1.31025	1.96264	0.0496879	NA
1594	BVES	196.418	-0.87888	0.447861	-1.9624	0.0497164	0.999608
14158	RASA4	119.409	1.12406	0.572825	1.96231	0.0497266	0.999608

## Sheet: Supp. Table 3
Supplementary Table 3. Genes associated with the regulation of programmed cell death, corresponding to the heatmap shown in Figure 6. The analysis is oriented towards asthmatic cells in comparison with normal cells. Abbreviations: S2N, signal-to-noise ratio; RES, running enrichment score.
GENE	S2N	RES	Up/Down
FZD9	2.15	0.0796	Up
TGFB3	1.35	0.0754	Up
FRZB	1.16	0.0778	Up
GADD45B	1.15	0.131	Up
FOXO1	0.925	0.0738	Up
NR4A1	0.921	0.116	Up
RHOB	0.828	0.0793	Up
PCSK9	0.798	0.0984	Up
CTSH	0.768	0.094	Up
TOP2A	-0.535	-0.0985	Down
E2F1	-0.615	-0.154	Down
LAPTM5	-0.636	-0.136	Down
ECT2	-0.641	-0.106	Down
ANXA1	-0.66	-0.087	Down
PPARG	-0.934	-0.221	Down
BID	-1.04	-0.202	Down
TNFSF10	-1.08	-0.168	Down
FOSL1	-1.14	-0.129	Down
AKR1C3	-1.17	-0.0814	Down
GBP3	-1.51	-0.047	Down
MAP3K5	-1.64	0.0244	Down
